# Supplementary material for: Phyllosphere microbial associations improve plant reproductive success
Source: Front Plant Sci. 2023 Dec 8;14:1273330. doi: 10.3389/fpls.2023.1273330 (PMC10739325; doi:10.3389/fpls.2023.1273330)
Supplement: Supplementary file 3 [file DataSheet_1.zip]

Archive with 4 entries (4 files):
- Supplementary Data.PDF
- Supplementary Figures.pdf
- Supplementary table 1.XLSX
- Supplementary Table 2.XLSX
